# Supplementary material for: Adherence to the Mediterranean Diet in Association with Self-Perception of Diet Sustainability, Anthropometric and Sociodemographic Factors: A Cross-Sectional Study in Italian Adults
Source: Nutrients. 2021 Sep 20;13(9):3282. doi: 10.3390/nu13093282 (PMC8468784; doi:10.3390/nu13093282)
Supplement: Supplementary file 1 [file nutrients-13-03282-s001.zip]

Archive with 1 entries (1 files):
- nutrients-1340361-supplementary.pdf
